# Supplementary material for: Brain lateralization for perceiving direction of motion is reversed in Williams syndrome and related to BUD23
Source: Sci Rep. 2025 Jun 5;15:19772. doi: 10.1038/s41598-025-94742-3 (PMC12141689; doi:10.1038/s41598-025-94742-3)
Supplement: Supplementary file 2 — Supplementary Information. [file 41598_2025_94742_MOESM2_ESM.xlsx]

## Sheet: CorrelationsMicroarray & LI n=6
Supplementary Table 1:Correlations of transcription levels for 13 WS genes measured by microarray with lateralized brain activity
	Right Hemisphere Specialization		Left Hemisphere Specialization		Laterality Index
Transcript (microarray) N=6	Correlation	P value	Correlation	P value	Correlation	P value
LAT2	0.31	0.549	0.09	0.867	0.13	0.8
BCL7B	-0.95	0.004	0.48	0.332	-0.86	0.029
LIMK1	0.34	0.506	0.69	0.128	-0.2	0.701
CLIP2	0.58	0.227	-0.39	0.443	0.58	0.227
GTF2I	-0.73	0.097	0.56	0.244	-0.77	0.07
NSUN5	-0.78	0.068	0.57	0.237	-0.81	0.053
TBL2	-0.7	0.118	0.15	0.783	-0.51	0.301
RFC2	0.01	0.978	0.56	0.248	-0.32	0.534
BAZ1B	-0.94	0.005	0.45	0.37	-0.83	0.04
BUD23	-0.96	0.003	0.58	0.227	-0.92	0.01
EIF4H	-0.47	0.347	0.05	0.928	-0.31	0.548
DNAJC30	-0.67	0.148	0.71	0.112	-0.82	0.045
ABHD11	-0.05	0.932	0.57	0.233	-0.37	0.475
* Corrected for multiple comparisons p=.005 two-tailed
				x`

## Sheet: CorrelationsMethylation &LI n=6
Supplementary Table 2: Correlations of methylation levels for BUD23/ BCL7B/ BAZ1B with lateralized brain activity at multiple cg sites
	Right Hemisphere Specialization		Left Hemisphere Specialization		Laterality Index
Methylation (N=6)	Correlation	P value	Correlation	P value	Correlation	P value
cg03977081_BUD23	0.123	0.817	-0.066	0.901	0.098	0.853
cg16899367_BUD23	0.238	0.65	0.363	0.479	-0.108	0.839		Co
cg20873478_BUD23	0.151	0.776	-0.238	0.649	0.216	0.681
cg12099727_BUD23	-0.851	0.032*	0.885	0.019*	-0.942	0.005**
cg12248186_BUD23	-0.501	0.312	0.425	0.401	-0.496	0.317
cg12248186_BUD23	0.501	0.312	-0.425	0.401	0.496	0.317
cg13152070_BUD23	-0.523	0.288	0.694	0.126	-0.671	0.145
cg09265173_BCL7B	0.856	0.03*	-0.807	0.052	0.898	0.015*
cg24575065_BCL7B	0.658	0.156	-0.018	0.972	0.324	0.531
cg03894450_BCL7B	-0.021	0.969	0.517	0.293	-0.324	0.531
cg25418945_BCL7B	0.439	0.384	-0.347	0.501	0.421	0.408
cg14260522_BAZ1B	0.588	0.219	-0.582	0.225	0.634	0.177
cg15636799_BAZ1B	0.504	0.308	0.131	0.804	0.161	0.762
cg16997732_BAZ1B	0.224	0.669	-0.331	0.522	0.308	0.553
cg08404513_BAZ1B	-0.423	0.403	0.655	0.158	-0.599	0.209
cg09218327_BAZ1B	0.167	0.752	-0.217	0.68	0.211	0.688
cg15354892_BAZ1B	0.598	0.211	-0.625	0.184	0.664	0.151
cg17762631_BAZ1B	0.053	0.921	-0.382	0.454	0.257	0.622
cg23300882_BAZ1B	-0.004	0.993	0.071	0.895	-0.045	0.933
** Correlation is significant at the 0.01 level (2-tailed).
* Correlation is significant at the 0.05 level (2-tailed).

## Sheet: Correlations qRPCR groups 1 & 2
Supplementary Table 3: Correlations of qRTPCR with lateralized brain activity for two independent sets (n=13) and (n=13)
	BUD23			BAZ1B			BCL7B
PCR Group1 (n=13)	BUD23(HPRT)	BUD23(ACTB)	BUD23(PPIA)	BAZ1B(HPRT)	BAZ1B (ACTB)	BAZ1B(PPIA)	BCL7B(HPRT)	BCL7B(ACTB)	BCL7B(PPIA)
RH specialization	.366 (p=.109)	.141 (p=.323)	.320 (p=.143)	-.092 (p=.383)	-.121 (p=.347)	-.099 (p=.373)	.229 (p=.226)	.167 (p=..292)	.178 (p=.280
LH specialization	-.507 (p=.039)*	-.171 (p=.288)	-.501 (p=.041)*	-.086 (p=.390)	.080 (p=.397)	-.086 (p=.390)	-.243 (p.212)	-.118 (p=.350)	-.224 (p=.231)
Laterality Index	.442 (p=.065)	.159 (p=.302)	.412 (p=.081)	-.019 (p=.476)	-.107 (p=.364)	-.019 (p=.476)	.243 (p=.212)	.150 (p=.312)	.205 (p=..251)
PCR Group2 (n=13)
RH specialization	-.064 (p=.418)	.489 (p=.045)*	-.421 (p=.076)	.093 (p=.381)	.379 (p=.101)	.152 (p=.310)	.266 (p=..190)	.599 (p=.024)*	.317 (p=.146)
LH specialization	.202 (p=.254)	-.340 (p=128)	.426 (p=.073)	.034 (p=.456)	-.255 (p=.201)	-.198 (p=.258)	.054 (p=.430)	-.245 (p=.210)	-.131 (p=..335)
Laterality Index	-.153 (p=.309)	.469 (p=.053)	-.481 (p=.048)	.032 (p=.459)	.358 (p=.115)	.199 (p=.257)	.116 (p=.353)	.452 (p=.061)	.252 ( p=.203)
* These are one-tailed tests- we predict that increased expression will be correlated with RH > LHspecialization -
Corre
Thus, we don't count them as significant for a one tailed test as our prediction was in the other direction

## Sheet: BAZ1B, BCL7B, BUD23 mCpG v2
Supplementary Table 4: Methylation of three WS genes (expression correlated with ERP) versus ERP laterality features
chr:position (hg38)	Gene Symbol	UCSC RefGene	IlmnID	101	103	104	107	124	566	5987
chr7:72863900	BAZ1B	Body	cg23300882	0.945088	0.936371	0.933061	0.944735	0.914062	0.932273	0.93435
chr7:72868821	BAZ1B	Body	cg08404513	0.84275	0.850552	0.836487	0.896538	0.836783	0.874387	0.879147
chr7:72931656	BAZ1B	Body	cg17762631	0.656197	0.677151	0.724968	0.611728	0.722534	0.646818	0.613246
chr7:72935051	BAZ1B	Body	cg09218327	0.197419	0.121321	0.211667	0.251893	0.30981	0.215982	0.206356
chr7:72935613	BAZ1B	Body	cg15354892	0.214433	0.148542	0.120664	0.135175	0.106414	0.10231	0.168142
chr7:72935636	BAZ1B	Body	cg16997732	0.292038	0.338469	0.257821	0.230313	0.303532	0.259002	0.283992
chr7:72935677	BAZ1B	Body	cg14260522	0.294381	0.252047	0.277738	0.261768	0.338873	0.278486	0.308653
chr7:72936614	BAZ1B	1stExon	cg15636799	0.0235485	0.0199892	0.0181815	0.0208827	0.0183613	0.0234002	0.0226524
chr7:72969033	BCL7B	Body	cg25418945	0.819346	0.806411	0.756152	0.711111	0.721314	0.747714	0.764268
chr7:72970595	BCL7B	Body	cg03894450	0.108332	0.115426	0.112733	0.0930779	0.0908258	0.128932	0.116796
chr7:72972201	BCL7B	TSS200	cg09265173	0.0267929	0.0219947	0.0238307	0.0207574	0.0231975	0.0220726	0.0233564
chr7:72972219	BCL7B	TSS200	cg24575065	0.0177644	0.0153428	0.0160679	0.014717	0.0154228	0.0180577	0.015694
chr7:73097773	BUD23	TSS200	cg20873478	0.0252479	0.0241339	0.021953	0.0274097	0.0268393	0.023736	0.0246321
chr7:73097788	BUD23	TSS200	cg16899367	0.0370782	0.034181	0.0297743	0.0358659	0.0298168	0.0386945	0.0358682
chr7:73097805	BUD23	TSS200	cg03977081	0.0388039	0.0328301	0.0329963	0.0401607	0.029566	0.0335013	0.036265
chr7:73097886	BUD23	TSS200	cg12099727	0.0315565	0.0199951	0.0201158	0.0180423	0.0216953	0.0166174	0.0205662
chr7:73101343	BUD23	Body	cg13152070	0.902965	0.906512	0.91549	0.930887	0.885649	0.922728	0.919227
chr7:73112226	BUD23	3'UTR	cg12248186	0.862761	0.86297	0.8676	0.895115	0.86251	0.87038	0.892146
			LCNID	101	103	104	107	124	566	5987
			Latency_ScrlLeft_LH	196	200	166.667	217.333	218.667	208	202.667
			Latency_ScrlLeft_RH	172	170.667	190.667	222.667	189.333	209.333	156
			Latency_ScrlRight_LH	196	200	166.667	201.333	224	197.333	170.667
			Latency_ScrlRight_RH	178.667	180	166.667	224	224	201.333	224
			LCNID	101	103	104	107	124	566	5987
			Mina_ScrLEFT_LH	-0.943643	-1.92759	-0.68524	-1.33199	-2.02284	-0.86134	-1.20411
			Mina_ScrLEFT_RH	-1.1641	-0.802183	-1.28471	-2.32701	-2.49832	0.302603	0.69436
			Mina_ScrRIGHT_LH	-3.65805	-3.25137	-1.90863	-0.983187	-5.60528	0.0813333	-0.420917
			Mina_ScrRIGHT_RH	-3.04529	-0.505793	-1.22763	-0.19568	-3.86075	0.192143	1.04833
			Mina_ScrolLEFT_contra_ipsi_diff	-0.220453	1.1254	-0.599473	-0.995027	-0.475473	1.16394	1.89847
			Mina_ScrolRIGHT_contra_ipsi_diff	-0.61276	-2.74558	-0.681	-0.787507	-1.74454	-0.11081	-1.46925
			Mina_ScrLEFT_LH_INVPOL	0.943643	1.92759	0.68524	1.33199	2.02284	0.86134	1.20411
			Mina_ScrLEFT_RH_INVPOL	1.1641	0.802183	1.28471	2.32701	2.49832	-0.302603	-0.69436
			Mina_ScrRIGHT_LH_INVPOL	3.65805	3.25137	1.90863	0.983187	5.60528	-0.0813333	0.420917
			Mina_ScrRIGHT_RH_INVPOL	3.04529	0.505793	1.22763	0.19568	3.86075	-0.192143	-1.04833
			V1	101	103	104	107	124	566	5987
			POST_LeftHem_ScrlR_ScrL	-2.65204	-0.392887	-0.999933	-0.272323	-1.86595	0.816063	0.626837
			POST_RIGHTHem_ScrlL_ScrR	2.0388	-0.392217	-0.230437	-0.512803	0.773543	0.38191	-1.18453
			POST_RH_ContraDiff_LH_ContraDiff	-4.69084	-0.00067	-0.769497	0.24048	-2.63949	0.434153	1.81136
			LCNID	101	103	104	107	124	566	5987
			New_Mina_SLeft_LH	-0.943643	0.234803	-1.40188	-1.71298	-1.07225	-0.86134	-1.63136
			New_Mina_SLeft_RH	-1.1641	1.32765	-2.02269	-2.72292	-1.21887	0.302603	-0.45459
			New_Mina_SRight_LH	-3.65805	-3.82546	-1.48345	-1.56266	-2.77216	0.0813333	-0.999567
			New_Mina_SRight_RH	-3.04529	-2.29037	-0.472503	-0.792207	-1.27638	0.192143	3.97092
			New_Mina_LH_ScrL_ScrR	2.71441	4.06026	0.0815633	-0.150317	1.69991	-0.942673	-0.631793
			New_Mina_RH_ScrL_ScrR	1.8812	3.61802	-1.55018	-1.93071	0.0575133	0.11046	-4.42551
			New_Mina_SLeft_LH_RH	0.220453	-1.09284	0.620803	1.00994	0.14662	-1.16394	-1.17677
			New_Mina_SRight_LH_RH	-0.61276	-1.53509	-1.01094	-0.770457	-1.49578	-0.11081	-4.97049

## Sheet: BAZ1B, BCL7B, BUD23 mCpG
	BAZ1B	BAZ1B	BAZ1B	BAZ1B	BAZ1B	BAZ1B	BAZ1B	BAZ1B	BCL7B	BCL7B	BCL7B	BCL7B	BUD23	BUD23	BUD23	BUD23	BUD23	BUD23
	chr7:72863900	chr7:72868821	chr7:72931656	chr7:72935051	chr7:72935613	chr7:72935636	chr7:72935677	chr7:72936614	chr7:72969033	chr7:72970595	chr7:72972201	chr7:72972219	chr7:73097773	chr7:73097788	chr7:73097805	chr7:73097886	chr7:73101343	chr7:73112226
ID	cg23300882	cg08404513	cg17762631	cg09218327	cg15354892	cg16997732	cg14260522	cg15636799	cg25418945	cg03894450	cg09265173	cg24575065	cg20873478	cg16899367	cg03977081	cg12099727	cg13152070	cg12248186
101	0.945088	0.84275	0.656197	0.197419	0.214433	0.292038	0.294381	0.0235485	0.819346	0.108332	0.0267929	0.0177644	0.0252479	0.0370782	0.0388039	0.0315565	0.902965	0.862761
103	0.936371	0.850552	0.677151	0.121321	0.148542	0.338469	0.252047	0.0199892	0.806411	0.115426	0.0219947	0.0153428	0.0241339	0.034181	0.0328301	0.0199951	0.906512	0.86297
104	0.933061	0.836487	0.724968	0.211667	0.120664	0.257821	0.277738	0.0181815	0.756152	0.112733	0.0238307	0.0160679	0.021953	0.0297743	0.0329963	0.0201158	0.91549	0.8676
107	0.944735	0.896538	0.611728	0.251893	0.135175	0.230313	0.261768	0.0208827	0.711111	0.0930779	0.0207574	0.014717	0.0274097	0.0358659	0.0401607	0.0180423	0.930887	0.895115
124	0.914062	0.836783	0.722534	0.30981	0.106414	0.303532	0.338873	0.0183613	0.721314	0.0908258	0.0231975	0.0154228	0.0268393	0.0298168	0.029566	0.0216953	0.885649	0.86251
566	0.932273	0.874387	0.646818	0.215982	0.10231	0.259002	0.278486	0.0234002	0.747714	0.128932	0.0220726	0.0180577	0.023736	0.0386945	0.0335013	0.0166174	0.922728	0.87038
5987	0.93435	0.879147	0.613246	0.206356	0.168142	0.283992	0.308653	0.0226524	0.764268	0.116796	0.0233564	0.015694	0.0246321	0.0358682	0.036265	0.0205662	0.919227	0.892146

## Sheet: CpG Annotations
CpG probe Annotations from Illumina Infinium HumanMethylation450 v1.2 BeadChip product files
IlmnID	Name	AddressA_ID	AlleleA_ProbeSeq	AddressB_ID	AlleleB_ProbeSeq	Infinium_Design_Type	Next_Base	Color_Channel	Forward_Sequence	Genome_Build	CHR	MAPINFO	SourceSeq	Chromosome_36	Coordinate_36	Strand	Probe_SNPs	UCSC_RefGene_Name	UCSC_RefGene_Accession	UCSC_RefGene_Group	UCSC_CpG_Islands_Name	Relation_to_UCSC_CpG_Island	Phantom	DMR	Enhancer	HMM_Island	Regulatory_Feature_Name	Regulatory_Feature_Group	DHS
cg03977081	cg03977081	35684417	AAATTAATTCAACAAACAATACAAAAAAAACCAACCAATAAAAAAAATCA	47602387	AAATTAATTCGACAAACGATACAAAAAAAACCGACCAATAAAAAAAATCG	I	A	Red	GGCTGCCATGTTGAATTGATTCGGCAGGCGGTGCAAGAGAAACCGGCCAATGAGAGGAGT[CG]GTTGGTCGCCCTGTGGCCAGTCACGTAAAGGGGGGGGCGGGGCGGTCGTGGGGGTGGAAC	37	7	73097805	GAATTGATTCGGCAGGCGGTGCAAGAGAAACCGGCCAATGAGAGGAGTCG	7	72735741	R		WBSCR22;DNAJC30	NM_017528;NM_032317	TSS200;TSS200	chr7:73097126-73098263	Island				7:72735063-72736370	7:73096879-73098517	Promoter_Associated
cg09265173	cg09265173	21790495	CCAAACCAAAATACAAAACAAATTAAACACACATACTTATAATCAAAACA	19643353	CCGAACCGAAATACGAAACGAATTAAACGCACGTACTTATAATCAAAACG	I	A	Red	TGAGCCCCCTACCCGGGCCGGGGTGCGAGGCGGGTTGGGCGCACGTGCTTGTGGTCAGGG[CG]AGGTGCGAGGTGCCGCCGGTGGGCAACCTGGTTCTCTTCCCTGAGAGTTTGGAGGTCGGC	37	7	72972201	CGCCCTGACCACAAGCACGTGCGCCCAACCCGCCTCGCACCCCGGCCCGG	7	72610137	R		BCL7B	NM_001707	TSS200	chr7:72971527-72972220	Island	high-CpG:72609352-72610281			7:72609317-72610156	7:72971048-72972763	Promoter_Associated
cg14260522	cg14260522	68708328	AATTATACTCACACAACCTCATAATACAACATATACAAAACTCAACTACA	63801306	AATTATACTCGCGCGACCTCGTAATACGACGTATACAAAACTCAACTACG	I	T	Red	CTAAAGTCCCCTCGGGAGACGAAAAAAACGCCAAGTATCCCCGCAGAGATCGGGGTAAGA[CG]CAGTTGAGTCTTGCACACGCCGCATCACGAGGCCGCGCGAGTACAATTTCAAAACTTAAG	37	7	72935677	CGCAGTTGAGTCTTGCACACGCCGCATCACGAGGCCGCGCGAGTACAATT	7	72573613	F		BAZ1B	NM_032408	Body	chr7:72935612-72937090	Island				7:72573565-72573649
cg15636799	cg15636799	39645450	TATTAAAACATTCACCACCAACACCACAAAAAAACAAATTAATATATACA	38607464	TATTAAAACATTCGCCACCGACGCCACGAAAAAACAAATTAATATATACG	I	T	Red	CACCGGAGGAAATTATTGAAAAATGGCGGGAGATTCCCCTCCTCCCCCGGGCCCGGCCAA[CG]CACACACTAACTTGCTCCCCCGTGGCGCCGGTGGCGAATGCTCCAATAGGCGGAGAGCTG	37	7	72936614	CGCACACACTAACTTGCTCCCCCGTGGCGCCGGTGGCGAATGCTCCAATA	7	72574550	F		BAZ1B;BAZ1B	NM_032408;NM_032408	1stExon;5'UTR	chr7:72935612-72937090	Island	high-CpG:72574215-72574574			7:72573747-72575026	7:72936439-72937302	Promoter_Associated
cg16899367	cg16899367	16600502	CACATAACTACCATATTAAATTAATTCAACAAACAATACAAAAAAAACCA	21774483	CGCATAACTACCATATTAAATTAATTCGACAAACGATACAAAAAAAACCG	I	A	Red	CACCATCGCCAGCGCATGGCTGCCATGTTGAATTGATTCGGCAGGCGGTGCAAGAGAAAC[CG]GCCAATGAGAGGAGTCGGTTGGTCGCCCTGTGGCCAGTCACGTAAAGGGGGGGGCGGGGC	37	7	73097788	CGCATGGCTGCCATGTTGAATTGATTCGGCAGGCGGTGCAAGAGAAACCG	7	72735724	R		WBSCR22;DNAJC30	NM_017528;NM_032317	TSS200;TSS200	chr7:73097126-73098263	Island				7:72735063-72736370	7:73096879-73098517	Promoter_Associated
cg16997732	cg16997732	46799381	TCAACTACATCTTACCCCAATCTCTACAAAAATACTTAACATTTTTTTCA	70614433	TCAACTACGTCTTACCCCGATCTCTACGAAAATACTTAACGTTTTTTTCG	I	T	Red	CCTAGTTTTCTGCCCCAGGGTCCTGTCAGTTCATCCCCGGCCTAAAGTCCCCTCGGGAGA[CG]AAAAAAACGCCAAGTATCCCCGCAGAGATCGGGGTAAGACGCAGTTGAGTCTTGCACACG	37	7	72935636	TCAACTGCGTCTTACCCCGATCTCTGCGGGGATACTTGGCGTTTTTTTCG	7	72573572	F		BAZ1B	NM_032408	Body	chr7:72935612-72937090	Island				7:72573565-72573649
cg20873478	cg20873478	38727460	TACCACCATCACCAACACATAACTACCATATTAAATTAATTCAACAAACA	51644482	TACCACCATCGCCAACGCATAACTACCATATTAAATTAATTCGACAAACG	I	A	Red	GGTAACAGCCGCTGCCACCATCGCCAGCGCATGGCTGCCATGTTGAATTGATTCGGCAGG[CG]GTGCAAGAGAAACCGGCCAATGAGAGGAGTCGGTTGGTCGCCCTGTGGCCAGTCACGTAA	37	7	73097773	CGCCTGCCGAATCAATTCAACATGGCAGCCATGCGCTGGCGATGGTGGCA	7	72735709	R		WBSCR22;DNAJC30;DNAJC30	NM_017528;NM_032317;NM_032317	TSS200;1stExon;5'UTR	chr7:73097126-73098263	Island	high-CpG:72735665-72735723			7:72735063-72736370	7:73096879-73098517	Promoter_Associated
cg24575065	cg24575065	20623409	CAAATTAAACACACATACTTATAATCAAAACAAAATACAAAATACCACCA	62751425	CGAATTAAACGCACGTACTTATAATCAAAACGAAATACGAAATACCGCCG	I	A	Red	CGGGGTGCGAGGCGGGTTGGGCGCACGTGCTTGTGGTCAGGGCGAGGTGCGAGGTGCCGC[CG]GTGGGCAACCTGGTTCTCTTCCCTGAGAGTTTGGAGGTCGGCTCCCTGCTCTGGCCAGCG	37	7	72972219	CGGCGGCACCTCGCACCTCGCCCTGACCACAAGCACGTGCGCCCAACCCG	7	72610155	R		BCL7B	NM_001707	TSS200	chr7:72971527-72972220	Island	high-CpG:72609352-72610281			7:72609317-72610156	7:72971048-72972763	Promoter_Associated
cg12099727	cg12099727	72758318	AAAAAACAAAACAATCATAAAAATAAAACATACATATTACTAAACAATCA	68745343	AAAAAACGAAACGATCGTAAAAATAAAACATACGTATTACTAAACGATCG	I	C	Grn	GTCACGTAAAGGGGGGGGCGGGGCGGTCGTGGGGGTGGAACATGCGTATTACTAAGCGGT[CG]CCGGGCTGATGACATAAAAACCGGGTGCCGGCAGGCGCCAGTCGCAGGTGTGCTGCTGAG	37	7	73097886	GGGGGGCGGGGCGGTCGTGGGGGTGGAACATGCGTATTACTAAGCGGTCG	7	72735822	R		WBSCR22;DNAJC30	NM_017528;NM_032317	TSS200;TSS200	chr7:73097126-73098263	Island				7:72735063-72736370	7:73096879-73098517	Promoter_Associated
cg03894450	cg03894450	16601472	ACTTTCCTTAACTCCTCCCATCCCTTTACCTCCTTTAAAATCRTTAATAC			II			AAGAGAAGGAACTTCCCTCTTGTGGGGAAATGGACAGATAAACACACAAATAAAGTCCAA[CG]TACCAACGACCTTAAAGGAGGTAAAGGGATGGGAGGAGTTAAGGAAAGCTTCCTGGCGGG	37	7	72970595	CTTTCCTTAACTCCTCCCATCCCTTTACCTCCTTTAAGGTCGTTGGTACG	7	72608531	F		BCL7B	NM_001707	Body	chr7:72971527-72972220	N_Shore		RDMR
cg08404513	cg08404513	10750439	AAATATTTATACATAATTATCATATTCCCCCTACATTTCTTCCTAAAACC			II			CTTTCTCCACCCTGCTTACCTCTTATCCAAAATTATCTCCCCCATATCACATATCATCCT[CG]GCCTCAGGAAGAAATGTAGGGGGAACATGACAACTATGTATAAACATTTGATAAGCTTTG	37	7	72868821	CGGCCTCAGGAAGAAATGTAGGGGGAACATGACAACTATGTATAAACATT	7	72506757	F	rs80342458	BAZ1B	NM_032408	Body					TRUE
cg09218327	cg09218327	29625504	AAAAAATATCTCTCAAAATTATTTCATTTCTCCCTAATCCTCACTTTAAC			II			CACAAAGGGACACTCACAAATTGCACTCCAACAAGAATGAGATTATCCTCTAAAGTACTG[CG]TTAAAGTGAGGATCAGGGAGAAATGAAATAACTCTGAGAGACACTTCCTCCTATACAGAA	37	7	72935051	GGAAGTGTCTCTCAGAGTTATTTCATTTCTCCCTGATCCTCACTTTAACG	7	72572987	F		BAZ1B	NM_032408	Body	chr7:72935612-72937090	N_Shore					7:72934845-72935076	Promoter_Associated_Cell_type_specific
cg12248186	cg12248186	61639316	ATCAACTAAACAATATAAAAAAATACAAAAACAAATACCTTTCCAAAACC			II			GTCAGACCTGACACCCAGTACACCGGCCGCAAGCGCAAGCCCCGCTTCTAAGTCACCACG[CG]GTTCTGGAAAGGCACTTGCCTCTGCACTTTTCTATATTGTTCAGCTGACAAAGTAGTATT	37	7	73112226	TCAGCTGAACAATATAGAAAAGTGCAGAGGCAAGTGCCTTTCCAGAACCG	7	72750162	F		WBSCR22	NM_017528	3'UTR
cg13152070	cg13152070	53740439	TTTCTCTTTCTCTAACTACCTTTTCTCTAATATAAATAAAACTATAAACC			II			AGCCACAGGTATTTCTCTTTCTCTGACTGCCTTTTCTCTAATGTAGATGAGGCTGTGGAC[CG]AGAGATAGAGGGAGACCTGCTGCTGGGGGATATGGGCCAGGGCATCCCATTCAAGCCAGG	37	7	73101343	CGGTCCACAGCCTCATCTACATTAGAGAAAAGGCAGTCAGAGAAAGAGAA	7	72739279	R		WBSCR22	NM_017528	Body	chr7:73097126-73098263	S_Shelf
cg15354892	cg15354892	20777301	AAAAATCTCATTCCTAATTTTCTACCCCAAAATCCTATCAATTCATCCCC			II			TCCTCTAAGCGGGGAATCTCATTCCTAGTTTTCTGCCCCAGGGTCCTGTCAGTTCATCCC[CG]GCCTAAAGTCCCCTCGGGAGACGAAAAAAACGCCAAGTATCCCCGCAGAGATCGGGGTAA	37	7	72935613	CGGGGATGAACTGACAGGACCCTGGGGCAGAAAACTAGGAATGAGATTCC	7	72573549	R		BAZ1B	NM_032408	Body	chr7:72935612-72937090	Island
cg17762631	cg17762631	48745493	AAAACTAAAAATCCAAAACCAACCRAAACAACTTTACAAAACCTCRTCTC			II			GAGGATCACTTGAGGCTAGAAATCCAAGACCAGCCGGGGCAACTTTGCAAGACCTCGTCT[CG]TCTCTACAAAACATACAAAAATTAGGCGTGGTGGTGTGCACCTATGGTTATAGCTACTCA	37	7	72931656	CGAGACGAGGTCTTGCAAAGTTGCCCCGGCTGGTCTTGGATTTCTAGCCT	7	72569592	R		BAZ1B	NM_032408	Body	chr7:72935612-72937090	N_Shelf
cg23300882	cg23300882	16640470	CCCTCTATAAAATACCAAATAATAAATAACAATACCCAACTTACCAACCC			II			ATTCAATTATTTTTAAAAGAAAAGATTCTCACCTGCCACGGGAGTTGCGCCTGGCAGTAG[CG]GGCTGGCAAGCTGGGCACTGCCACTCACCATCTGGTACTTCATAGAGGGCCGGCCTCAGA	37	7	72863900	CGGGCTGGCAAGCTGGGCACTGCCACTCACCATCTGGTACTTCATAGAGG	7	72501836	F		BAZ1B	NM_032408	Body					TRUE
cg25418945	cg25418945	38608331	TAATCTTAACTCACTACAATATCCRCCTCTAAAATTCAAACAATTCTTCC			II			CAAAAATTAGCCGGGCATGGTGGCGCACACCTGTAGTCCCGACTACTCAGGAGGCTGAGG[CG]GAAGAACTGCTTGAACCCCAGAGGCGGACACTGCAGTGAGCCAAGACCACGCCACTGCAC	37	7	72969033	GGTCTTGGCTCACTGCAGTGTCCGCCTCTGGGGTTCAAGCAGTTCTTCCG	7	72606969	F		BCL7B	NM_001707	Body	chr7:72971527-72972220	N_Shelf
* WBSCR22 is an earlier name for BUD23

## Sheet: Sheet8
	WBSCR22	BCL7B	BAZ1B	BAZ1B	WBSCR22	BAZ1B	WBSCR22	BCL7B	WBSCR22	BCL7B	BAZ1B	BAZ1B	WBSCR22	WBSCR22	BAZ1B	BAZ1B	BAZ1B	BCL7B
ID	cg03977081	cg09265173	cg14260522	cg15636799	cg16899367	cg16997732	cg20873478	cg24575065	cg12099727	cg03894450	cg08404513	cg09218327	cg12248186	cg13152070	cg15354892	cg17762631	cg23300882	cg25418945
101	0.0388039	0.0267929	0.294381	0.0235485	0.0370782	0.292038	0.0252479	0.0177644	0.0315565	0.108332	0.84275	0.197419	0.862761	0.902965	0.214433	0.656197	0.945088	0.819346
103	0.0328301	0.0219947	0.252047	0.0199892	0.034181	0.338469	0.0241339	0.0153428	0.0199951	0.115426	0.850552	0.121321	0.86297	0.906512	0.148542	0.677151	0.936371	0.806411
104	0.0329963	0.0238307	0.277738	0.0181815	0.0297743	0.257821	0.021953	0.0160679	0.0201158	0.112733	0.836487	0.211667	0.8676	0.91549	0.120664	0.724968	0.933061	0.756152
107	0.0401607	0.0207574	0.261768	0.0208827	0.0358659	0.230313	0.0274097	0.014717	0.0180423	0.0930779	0.896538	0.251893	0.895115	0.930887	0.135175	0.611728	0.944735	0.711111
124	0.029566	0.0231975	0.338873	0.0183613	0.0298168	0.303532	0.0268393	0.0154228	0.0216953	0.0908258	0.836783	0.30981	0.86251	0.885649	0.106414	0.722534	0.914062	0.721314
566	0.0335013	0.0220726	0.278486	0.0234002	0.0386945	0.259002	0.023736	0.0180577	0.0166174	0.128932	0.874387	0.215982	0.87038	0.922728	0.10231	0.646818	0.932273	0.747714
5987	0.036265	0.0233564	0.308653	0.0226524	0.0358682	0.283992	0.0246321	0.015694	0.0205662	0.116796	0.879147	0.206356	0.892146	0.919227	0.168142	0.613246	0.93435	0.764268
* WBSCR22 is an earlier name for BUD23

## Sheet: qRTPCR_ERP_LVS
Raw data for demographics, LVS time for mental rotation, qRTPCR Groups 1 & 2 seperately for each control gene, z-sores to combine PCR Groups 1 &2 for BUD23, ERPs for each scroll direction, and laterality Index (LI)
						PCR group1 delta PPIA			PCR Group 1 delta HPRT			PCR Group 1 delta ACTB			PCR Group 2 delta PPIA			PCR Group2 delta HPRT			PCR Group 2 delta ACTB			Combined z scores BUD23 Group1 Group2
LCNID1	LVStime	ERPage	Sex	Handedness	PCRgroup	BAZ1BdeltatoPPIA072718	BCL7BdeltatoPPIA072718	BUD23deltatoPPIA072718	BAZ1BdeltatoHPRT1072718	BCL7BdeltatoHPRT1072718	BUD23deltatoHPRT1072718	BAZ1BdeltaCttoACTB072718	BCL7BdeltaCttoACTB072718	BUD23deltaCttoACTB072718	BAZ1BPPIA081418	BCL7BPPIA081418	BUD23PPIA081418	BAZ1BHPRT1081418	BCL7BHPRT1081418	BUD23HPRT1081418	BAZ1BACTB081418	BCL7BACTB081418	BUD23ACTB081418	ZscoresqRTPCRT1_T2	INV_Zscore_BUD23_HPRT_ACTB	ScrlLeft_LeftHem	ScrlLeft_RightHem	ScrlRight_LeftHem	ScrlRight_RightHem	RightHem_ScrlLeft_ScrlRight	LeftHemtHem_ScrlRight_ScrlLeft	ScrlLeft_LH_invpol	ScrlLeft_RH_invpol	ScrlRight_LH_invpol	ScrlRight_RH_invpol	LeftHemisphereSensitivity	RightHemisphereSensitivity	Laterality_Index	filter_$
101	274	29	F	R	1	7.466	7.339	8.504	3.561	3.434	4.599	8.251	8.124	9.289	#NULL!	#NULL!	#NULL!	#NULL!	#NULL!	#NULL!	#NULL!	#NULL!	#NULL!	1.97253	-1.97253	-0.0698067	-0.841627	-2.72185	-2.88043	2.0388	-2.65204	0.0698067	0.841627	2.72185	2.88043	2.65204	-2.0388	4.69084	1
103	58	32	F	L	1	7.439	7.109	8.156	3.312	2.982	4.029	7.739	7.409	8.456	#NULL!	#NULL!	#NULL!	#NULL!	#NULL!	#NULL!	#NULL!	#NULL!	#NULL!	-1.40856	1.40856	-1.22966	-0.430593	-1.62255	-0.0383767	-0.392217	-0.392887	1.22966	0.430593	1.62255	0.0383767	0.392887	0.392217	0.00067	1
105	180	33	F	L	1	7.481	7.004	8.342	3.607	3.13	4.468	8.201	7.724	9.062	#NULL!	#NULL!	#NULL!	#NULL!	#NULL!	#NULL!	#NULL!	#NULL!	#NULL!	1.19547	-1.19547	0.265983	-0.33227	0.340147	0.40195	-0.73422	0.0741633	-0.265983	0.33227	-0.340147	-0.40195	-0.0741633	0.73422	-0.808383	1
110	184	36	M	L	1	7.003	6.408	8.077	3.333	2.738	4.407	8.319	7.724	9.393	#NULL!	#NULL!	#NULL!	#NULL!	#NULL!	#NULL!	#NULL!	#NULL!	#NULL!	0.833638	-0.833638	-0.456053	-0.79596	-1.57193	-2.41986	1.6239	-1.11588	0.456053	0.79596	1.57193	2.41986	1.11588	-1.6239	2.73978	1
122	143	45	M	R	1	6.772	6.35	7.882	3.104	2.682	4.214	8.312	7.89	9.422	#NULL!	#NULL!	#NULL!	#NULL!	#NULL!	#NULL!	#NULL!	#NULL!	#NULL!	-0.311188	0.311188	0.485193	-0.386557	1.21241	0.99024	-1.3768	0.72722	-0.485193	0.386557	-1.21241	-0.99024	-0.72722	1.3768	-2.10402	1
186	85	29	F	R	1	7.36	6.865	8.003	3.449	2.954	4.092	8.232	7.737	8.875	#NULL!	#NULL!	#NULL!	#NULL!	#NULL!	#NULL!	#NULL!	#NULL!	#NULL!	-1.03486	1.03486	-2.19642	-2.979	-2.53931	-3.53266	0.55366	-0.342893	2.19642	2.979	2.53931	3.53266	0.342893	-0.55366	0.896553	1
5092	119	24	F	R	1	7.367	6.786	8.225	3.248	2.667	4.106	8.114	7.533	8.972	#NULL!	#NULL!	#NULL!	#NULL!	#NULL!	#NULL!	#NULL!	#NULL!	#NULL!	-0.951816	0.951816	-0.133643	-0.44996	0.389473	1.71083	-2.16079	0.523117	0.133643	0.44996	-0.389473	-1.71083	-0.523117	2.16079	-2.68391	1
5120	151	24	F	R	1	7.138	7.401	8.404	2.905	3.168	4.171	7.276	7.539	8.542	#NULL!	#NULL!	#NULL!	#NULL!	#NULL!	#NULL!	#NULL!	#NULL!	#NULL!	-0.566253	0.566253	0.34089	0.019	-0.291673	-1.27112	1.29012	-0.632563	-0.34089	-0.019	0.291673	1.27112	0.632563	-1.29012	1.92268	1
5552	118	42	M	R	1	7.277	7.025	8.198	3.428	3.176	4.349	8.045	7.793	8.966	#NULL!	#NULL!	#NULL!	#NULL!	#NULL!	#NULL!	#NULL!	#NULL!	#NULL!	0.489597	-0.489597	2.3462	1.34931	1.18202	1.05605	0.293257	-1.16418	-2.3462	-1.34931	-1.18202	-1.05605	1.16418	-0.293257	1.45744	1
5553	105	42	M	R	1	7.19	6.973	8.164	3.23	3.013	4.204	8.069	7.852	9.043	#NULL!	#NULL!	#NULL!	#NULL!	#NULL!	#NULL!	#NULL!	#NULL!	#NULL!	-0.370506	0.370506	-0.930537	-0.796407	-0.3657	-0.469827	-0.32658	0.564837	0.930537	0.796407	0.3657	0.469827	-0.564837	0.32658	-0.891417	1
5606	119	18	F	R	1	7.332	7.213	8.374	3.315	3.196	4.357	7.611	7.492	8.653	#NULL!	#NULL!	#NULL!	#NULL!	#NULL!	#NULL!	#NULL!	#NULL!	#NULL!	0.537051	-0.537051	-0.644137	-1.38089	-0.570387	-0.518557	-0.862333	0.07375	0.644137	1.38089	0.570387	0.518557	-0.07375	0.862333	-0.936083	1
5614	108	25	F	R	1	7.391	7.075	8.206	3.53	3.214	4.345	8.097	7.781	8.912	#NULL!	#NULL!	#NULL!	#NULL!	#NULL!	#NULL!	#NULL!	#NULL!	#NULL!	0.46587	-0.46587	-1.11712	-2.56237	0.13051	-0.462647	-2.09972	1.24763	1.11712	2.56237	-0.13051	0.462647	-1.24763	2.09972	-3.34735	1
5641	#NULL!	33	F	R	1	7.473	7.187	7.896	3.7	3.414	4.123	8.44	8.154	8.863	#NULL!	#NULL!	#NULL!	#NULL!	#NULL!	#NULL!	#NULL!	#NULL!	#NULL!	-0.850977	0.850977	-1.5323	-0.708773	-0.690407	0.279283	-0.988057	0.84189	1.5323	0.708773	0.690407	-0.279283	-0.84189	0.988057	-1.82995	1
104	138	34	F	R	2	#NULL!	#NULL!	#NULL!	#NULL!	#NULL!	#NULL!	#NULL!	#NULL!	#NULL!	7.069	7.363	7.069	2.774	3.068	3.886	8.309	8.603	9.421	-1.30993	1.30993	-0.2487	-0.9009	-1.24863	-0.670463	-0.230437	-0.999933	0.2487	0.9009	1.24863	0.670463	0.999933	0.230437	0.769497	1
107	180	29	M	R	2	#NULL!	#NULL!	#NULL!	#NULL!	#NULL!	#NULL!	#NULL!	#NULL!	#NULL!	6.997	7.085	8.314	2.992	3.08	4.309	8.507	8.595	9.824	0.930593	-0.930593	1.18673	1.47178	0.914403	1.98459	-0.512803	-0.272323	-1.18673	-1.47178	-0.914403	-1.98459	0.272323	0.512803	-0.24048	1
108	70	30	M	L	2	#NULL!	#NULL!	#NULL!	#NULL!	#NULL!	#NULL!	#NULL!	#NULL!	#NULL!	7.32	7.17	7.32	3.247	3.097	4.021	8.821	8.671	9.595	-0.342558	0.342558	-0.295517	-1.51091	-1.00656	-1.3119	-0.199007	-0.71104	0.295517	1.51091	1.00656	1.3119	0.71104	0.199007	0.512033	1
198	91	40	F	R	2	#NULL!	#NULL!	#NULL!	#NULL!	#NULL!	#NULL!	#NULL!	#NULL!	#NULL!	6.696	6.614	7.841	2.78	2.698	3.925	8.633	8.551	9.778	0.674851	-0.674851	0.34805	1.24734	0.511647	1.08546	0.161883	0.163597	-0.34805	-1.24734	-0.511647	-1.08546	-0.163597	-0.161883	-0.00171333	1
566	#NULL!	24	M	R	2	#NULL!	#NULL!	#NULL!	#NULL!	#NULL!	#NULL!	#NULL!	#NULL!	#NULL!	6.899	7.16	8.447	2.816	3.077	4.364	8.239	8.5	9.787	0.724888	-0.724888	0.18294	1.79171	0.999003	1.4098	0.38191	0.816063	-0.18294	-1.79171	-0.999003	-1.4098	-0.816063	-0.38191	-0.434153	1
5682	180	40	F	L	2	#NULL!	#NULL!	#NULL!	#NULL!	#NULL!	#NULL!	#NULL!	#NULL!	#NULL!	6.878	7.061	8.367	2.77	2.953	4.259	8.18	8.363	9.669	0.0688536	-0.0688536	0.634497	0.307207	0.43836	0.943857	-0.63665	-0.196137	-0.634497	-0.307207	-0.43836	-0.943857	0.196137	0.63665	-0.440513	1
5903	141	51	F	R	2	#NULL!	#NULL!	#NULL!	#NULL!	#NULL!	#NULL!	#NULL!	#NULL!	#NULL!	6.763	7.007	8.391	2.369	2.613	3.997	7.948	8.192	9.576	-0.44819	0.44819	0.454437	0.35441	-1.6782	-0.490543	0.844953	-2.13264	-0.454437	-0.35441	1.6782	0.490543	2.13264	-0.844953	2.97759	1
5904	126	28	M	R	2	#NULL!	#NULL!	#NULL!	#NULL!	#NULL!	#NULL!	#NULL!	#NULL!	#NULL!	6.945	6.621	8.275	2.805	2.481	4.135	8.196	7.872	9.526	-0.726171	0.726171	-1.35465	-2.92759	-1.121	-0.857167	-2.07042	0.233657	1.35465	2.92759	1.121	0.857167	-0.233657	2.07042	-2.30408	1
5956	85	28	F	R	2	#NULL!	#NULL!	#NULL!	#NULL!	#NULL!	#NULL!	#NULL!	#NULL!	#NULL!	7.218	7.464	7.218	3.141	3.387	4.217	8.491	8.737	9.567	-0.498227	0.498227	2.29236	2.35085	2.00115	1.72523	0.625617	-0.291207	-2.29236	-2.35085	-2.00115	-1.72523	0.291207	-0.625617	0.916823	1
5958	219	19	F	R	2	#NULL!	#NULL!	#NULL!	#NULL!	#NULL!	#NULL!	#NULL!	#NULL!	#NULL!	7.164	7.107	7.164	3.077	3.02	4.169	8.822	8.765	9.914	1.43096	-1.43096	2.02372	3.11806	-1.57278	2.39055	0.727503	-3.5965	-2.02372	-3.11806	1.57278	-2.39055	3.5965	-0.727503	4.32401	1
5959	116	43	M	L	2	#NULL!	#NULL!	#NULL!	#NULL!	#NULL!	#NULL!	#NULL!	#NULL!	#NULL!	7.322	7.422	7.322	3.418	3.518	3.923	9.003	9.103	9.508	-0.826244	0.826244	-1.32799	-1.48244	-1.52538	-1.29779	-0.184643	-0.19739	1.32799	1.48244	1.52538	1.29779	0.19739	0.184643	0.0127467	1
5978	112	31	F	R	2	#NULL!	#NULL!	#NULL!	#NULL!	#NULL!	#NULL!	#NULL!	#NULL!	#NULL!	7.217	7.231	7.217	3.192	3.206	4.09	8.516	8.53	9.414	-1.34885	1.34885	0.140457	-0.93123	-0.456943	-1.35613	0.424897	-0.5974	-0.140457	0.93123	0.456943	1.35613	0.5974	-0.424897	1.0223	1
5979	128	22	M	L	2	#NULL!	#NULL!	#NULL!	#NULL!	#NULL!	#NULL!	#NULL!	#NULL!	#NULL!	7.141	7.139	7.141	3.06	3.058	4.086	8.931	8.929	9.957	1.67002	-1.67002	1.40766	2.09393	-0.787413	-0.953723	3.04766	-2.19507	-1.40766	-2.09393	0.787413	0.953723	2.19507	-3.04766	5.24273	1
5623	239	46	M	R	5623	#NULL!	#NULL!	#NULL!	#NULL!	#NULL!	#NULL!	#NULL!	#NULL!	#NULL!	6.926	6.669	8.354	2.886	2.629	4.314	8.232	7.975	9.66	0.12452	-0.12452	0.414867	0.09863	0.64818	0.593363	-0.494733	0.233313	-0.414867	-0.09863	-0.64818	-0.593363	-0.233313	0.494733	-0.728047	0
5657	57	33	M	R	5657	#NULL!	#NULL!	#NULL!	#NULL!	#NULL!	#NULL!	#NULL!	#NULL!	#NULL!	6.26	5.963	8.027	1.938	1.641	3.705	7.595	7.298	9.362	-1.50796	1.50796	0.505803	-0.04393	1.08382	1.171	-1.21493	0.578013	-0.505803	0.04393	-1.08382	-1.171	-0.578013	1.21493	-1.79295	0
